# Supplementary material for: Socioeconomic Determinants of Access to Medicines Among Romanian Patients with Chronic Diseases: A Cross-Sectional Study
Source: Healthcare (Basel). 2026 May 25;14(11):1453. doi: 10.3390/healthcare14111453 (PMC13256319; doi:10.3390/healthcare14111453)
Supplement: Supplementary file 1 [file healthcare-14-01453-s001.zip]

Archive with 3 entries (3 files):
- Supplementary Material S1 STROBE Checklist.pdf
- Supplementary Material S2 Questionnaire.pdf
- Supplementary Table S1 Spearman Correlation Matrix.pdf
